# Supplementary material for: Investigation of invasive Neisseria meningitidis serogroup Y ST1466 case increases in New York State
Source: Front Public Health. 2026 Jan 22;13:1709761. doi: 10.3389/fpubh.2025.1709761 (PMC12872775; doi:10.3389/fpubh.2025.1709761)
Supplement: Supplementary file 2 [file Table_1.XLSX]

## Sheet: Table S1
Supplementary Table 1. Genomic characterization of 79 WCBL N. meningitidis isolates. This table summarizes isolate information including sequence data identifiers (NCBI SRA), results from laboratory-developed tests (antimicrobial susceptibility, β-lactamase screening, and serogroup determination), and whole-genome sequencing results (MLST, antimicrobial resistance determinants, and serogroup pred…
					Antimicrobial resistance prediction											Serogroup prediction
Isolate_ID	BioProject	BioSample	RunAccession	MLST	Penicillin AST	ROB-1 β-lactamase	penA PubMLST Allele	penA mosaic status	Azithromycin AST	mtrD PubMLST allele	mtrD resistance determinants	Ciprofloxacin AST	gyrA PubMLST Allele	gyrA resistance determinants	Ceftriaxone AST	Serogroup (real-time PCR)	Serogroup (WGS)	Capsule synthesis genes (Region A)	Capsule translocation genes (Region B)	Capsule transport genes (Region C)	Diagnostic serogroup marker (PubMLST Allele)	ctrA PubMLST Allele
IDR1800004696-01-00	PRJNA1032916	SAMN44723414	SRR31336488	1655	S	Absent	NEIS1753_8	Non-mosaic	no data	NEIS1633_62		S	NEIS1320_107		S	Y	Y	All genes present	All genes present	All genes present	csy (NEIS2163_1)	NEIS0055_2
IDR1800010662-01-00	PRJNA1032916	SAMN50794808	SRR35142038	53	S	Absent	NEIS1753_25	Non-mosaic	no data	NEIS1633_24		S	NEIS1320_20		S	Non-typeable (non-capsulated)	Non-typeable (non-capsulated)	No genes present	No genes present	No genes present	Gene absent	Gene absent
IDR1800027207-01-00	PRJNA1032916	SAMN50794809	SRR35142037	823	S	Absent	NEIS1753_72	Non-mosaic	no data	NEIS1633_65		S	NEIS1320_83		S	Non-typeable (non-capsulated)	Non-typeable (non-capsulated)	No genes present	No genes present	No genes present	Gene absent	Gene absent
IDR1800042467-01-00	PRJNA1032916	SAMN44723415	SRR31336487	23	S	Absent	NEIS1753_8	Non-mosaic	no data	NEIS1633_62		S	NEIS1320_117		S	Y	Y	All genes present	All genes present	All genes present	csy (~NEIS2163_1, 2nt diff)	NEIS0055_2
IDR1800055876-01-00	PRJNA1032916	SAMN50794810	SRR35142026	53	S	Absent	NEIS1753_25	Non-mosaic	no data	NEIS1633_259		S	NEIS1320_20		S	Non-typeable (non-capsulated)	Non-typeable (non-capsulated)	No genes present	No genes present	No genes present	Gene absent	Gene absent
IDR1900004364-01-00	PRJNA1032916	SAMN44723416	SRR31336476	1624	S	Absent	NEIS1753_75	Non-mosaic	no data	NEIS1633_292		S	NEIS1320_1718		S	Y	Y	All genes present	All genes present	All genes present	csy (NEIS2163_1)	NEIS0055_2
IDR1900005516-01-00	PRJNA1032916	SAMN50794811	SRR35142016	34	I	Absent	NEIS1753_1494	Mosaic	no data	NEIS1633_3		S	NEIS1320_1188		S	Non-typeable (non-capsulated)	Non-typeable (non-capsulated)	No genes present	No genes present	No genes present	Gene absent	Gene absent
IDR1900006263-01-00	PRJNA1032916	SAMN50794812	SRR35142015	6119	S	Absent	~NEIS1753_4396 (19nt diff)	Mosaic	no data	NEIS1633_759		S	NEIS1320_446		S	Non-typeable (non-capsulated)	Non-typeable (non-capsulated)	No genes present	All genes present	Missing ctrA (ctrB, ctrC, and ctrD present)	Gene absent	Gene absent
IDR1900026264-01-00	PRJNA1032916	SAMN44723417	SRR31336471	23	S	Absent	NEIS1753_8	Non-mosaic	no data	NEIS1633_62		S	NEIS1320_4		S	Y	Y	All genes present	All genes present	All genes present	csy (NEIS2163_1)	NEIS0055_99
IDR1900028797-01-00	PRJNA1032916	SAMN44723418	SRR31336470	1466	R	Absent	NEIS1753_335	Mosaic	NS	NEIS1633_1730	K823E	S	NEIS1320_32		S	Y	Y	All genes present	All genes present	All genes present	csy (NEIS2163_223)	NEIS0055_2
IDR1900041957-01-00	PRJNA1032916	SAMN50794813	SRR35142014	35	S	Absent	NEIS1753_3	Non-mosaic	no data	NEIS1633_57		S	NEIS1320_36		S	Non-typeable (non-capsulated)	Non-typeable (non-capsulated)	No genes present	All genes present	No genes present	Gene absent	Gene absent
IDR1900051500-01-00	PRJNA1032916	SAMN50794814	SRR35142013	12912	R	Absent	NEIS1753_2363	Mosaic	no data	NEIS1633_104		S	NEIS1320_29		S	Non-serogroupable	Non-serogroupable	No genes present	All genes present	All genes present	Gene absent	NEIS0055_6
IDR1900054568-01-00	PRJNA1032916	SAMN50794815	SRR35142012	278	I	Absent	NEIS1753_2270	Non-mosaic	no data	NEIS1633_1374		S	NEIS1320_1714		S	Non-typeable (non-capsulated)	Non-typeable (non-capsulated)	No genes present	All genes present	No genes present	Gene absent	Gene absent
IDR2000004154-01-00	PRJNA1032916	SAMN44723419	SRR31336469	23	S	Absent	NEIS1753_8	Non-mosaic	no data	NEIS1633_62		S	NEIS1320_107		S	Y	Y	All genes present	All genes present	All genes present	csy (NEIS2163_1)	NEIS0055_2
IDR2000176987-01-00	PRJNA1032916	SAMN44723420	SRR31336468	3587	R (ROB-1 mediated)	Present	NEIS1753_801	Mosaic	no data	NEIS1633_141		R	NEIS1320_1717	T91I, T173A	S	Y	Y	All genes present	All genes present	All genes present	csy (NEIS2163_1)	NEIS0055_5
IDR2000280376-01-00	PRJNA1032916	SAMN44723421	SRR31336467	11739	R	Absent	NEIS1753_2363	Mosaic	no data	NEIS1633_104		S	NEIS1320_29		no data	Non-typeable (non-capsulated)	Non-serogroupable	No genes present	All genes present	All genes present	Gene absent	NEIS0055_6
IDR2100103098-01-00	PRJNA1032916	SAMN50794816	SRR35142011	135	S	Absent	NEIS1753_24	Non-mosaic	no data	NEIS1633_77		S	NEIS1320_363		S	Non-typeable (non-capsulated)	Non-typeable (non-capsulated)	No genes present	All genes present	Missing ctrA (ctrB, ctrC, and ctrD present)	Gene absent	Gene absent
IDR2100106314-01-00	PRJNA1032916	SAMN50794817	SRR35142010	278	S	Absent	NEIS1753_3	Non-mosaic	no data	NEIS1633_1374		S	NEIS1320_36		S	Non-typeable (non-capsulated)	Non-typeable (non-capsulated)	No genes present	All genes present	No genes present	Gene absent	Gene absent
IDR2200001564-01-00	PRJNA1032916	SAMN38018625	SRR26545505	UNK	I	Absent	NEIS1753_3830	Mosaic	S	NEIS1633_45		S	NEIS1320_9		S	Non-typeable (non-capsulated)	Non-typeable (non-capsulated)	No genes present	All genes present	No genes present	Gene absent	Gene absent
IDR2200004656-01-00	PRJNA1032916	SAMN38018626	SRR26545504	3587	R (ROB-1 mediated)	Present	NEIS1753_801	Mosaic	S	NEIS1633_141		R	NEIS1320_1717	T91I, T173A	S	Y	Y	All genes present	All genes present	All genes present	csy (NEIS2163_1)	NEIS0055_5
IDR2200007512-01-00	PRJNA1032916	SAMN38018627	SRR26545493	2006	S	Absent	NEIS1753_26	Non-mosaic	S	NEIS1633_67		S	NEIS1320_29		S	C	C	All genes present	All genes present	All genes present	csc (NEIS0051_1)	NEIS0055_5
IDR2200012450-01-00	PRJNA1032916	SAMN38018628	SRR26545482	17483	S	Absent	NEIS1753_3	Non-mosaic	S	NEIS1633_3		S	NEIS1320_2		S	B	B	All genes present	All genes present	All genes present	csb (NEIS2161_11)	NEIS0055_5
IDR2200013437-01-00	PRJNA1032916	SAMN38018629	SRR26545475	11	R	Absent	NEIS1753_1875	Mosaic	S	NEIS1633_1376		S	~NEIS1320_3090 (1nt diff)		S	C	Non-serogroupable	No genes present	All genes present	All genes present	Gene absent	NEIS0055_250
IDR2200024011-01-00	PRJNA1032916	SAMN38018630	SRR26545474	11	I	Absent	NEIS1753_1875	Mosaic	S	NEIS1633_1376		S	~NEIS1320_3090 (1nt diff)		no data	Non-serogroupable	Non-serogroupable	No genes present	All genes present	All genes present	Gene absent	NEIS0055_250
IDR2200031174-01-00	PRJNA1032916	SAMN38018631	SRR26545473	2006	S	Absent	NEIS1753_26	Non-mosaic	S	NEIS1633_67		S	NEIS1320_29		S	C	C	All genes present	All genes present	All genes present	csc (NEIS0051_1)	NEIS0055_5
IDR2200052545-01-00	PRJNA1032916	SAMN38018632	SRR26545472	11556	S	Absent	NEIS1753_3	Non-mosaic	S	NEIS1633_9		S	NEIS1320_2		S	B	B	All genes present	All genes present	All genes present	csb (NEIS2161_1)	NEIS0055_10
IDR2200063098-01-00	PRJNA1032916	SAMN38018633	SRR26545471	11580	S	Absent	NEIS1753_70	Non-mosaic	S	NEIS1633_97		S	NEIS1320_79		S	B	B	All genes present	All genes present	All genes present	csb (NEIS2161_1)	NEIS0055_783
IDR2200063988-01-00	PRJNA1032916	SAMN38018634	SRR26545470	17483	S	Absent	NEIS1753_3	Non-mosaic	S	NEIS1633_3		S	NEIS1320_2		S	B	B	All genes present	All genes present	All genes present	csb (NEIS2161_11)	NEIS0055_5
IDR2300000097-01-00	PRJNA1032916	SAMN38018635	SRR26545503	17496	S	Absent	NEIS1753_173	Non-mosaic	S	NEIS1633_403		S	NEIS1320_9		S	B	B	All genes present	All genes present	All genes present	csb (NEIS2161_6)	NEIS0055_225
IDR2300000170-01-00	PRJNA1032916	SAMN38018636	SRR26545502	1466	I	Absent	NEIS1753_335	Mosaic	NS	NEIS1633_1730	K823E	S	NEIS1320_32		S	Y	Y	All genes present	All genes present	All genes present	csy (NEIS2163_223)	NEIS0055_2
IDR2300001912-01-00	PRJNA1032916	SAMN38018637	SRR26545501	3587	R (ROB-1 mediated)	Present	NEIS1753_801	Mosaic	S	NEIS1633_141		R	NEIS1320_1717	T91I, T173A	S	Y	Y	All genes present	All genes present	All genes present	csy (NEIS2163_1)	NEIS0055_5
IDR2300004476-01-00	PRJNA1032916	SAMN38018638	SRR26545500	178	I	Absent	NEIS1753_5585	Mosaic	S	NEIS1633_348		S	NEIS1320_219		S	Non-serogroupable	Non-serogroupable	No genes present	All genes present	All genes present	Gene absent	NEIS0055_6
IDR2300007052-01-00	PRJNA1032916	SAMN38018639	SRR26545499	17554	I	Absent	NEIS1753_335	Mosaic	NS	NEIS1633_1730	K823E	S	NEIS1320_32		S	Y	Y	All genes present	All genes present	All genes present	csy (NEIS2163_223)	NEIS0055_2
IDR2300007053-01-00	PRJNA1032916	SAMN38018640	SRR26545498	1466	I	Absent	NEIS1753_335	Mosaic	S (reduced susceptibility)	NEIS1633_1730	K823E	S	NEIS1320_32		S	Y	Y	All genes present	All genes present	All genes present	csy (NEIS2163_223)	NEIS0055_2
IDR2300010844-01-00	PRJNA1032916	SAMN38018641	SRR26545497	823	I	Absent	NEIS1753_912	Mosaic	S	NEIS1633_65		S	NEIS1320_83		S	Non-typeable (non-capsulated)	Non-typeable (non-capsulated)	No genes present	No genes present	No genes present	Gene absent	Gene absent
IDR2300017511-01-00	PRJNA1032916	SAMN38018642	SRR26545496	1466	I	Absent	NEIS1753_335	Mosaic	S (reduced susceptibility)	NEIS1633_1730	K823E	S	NEIS1320_32		S	Y	Y	All genes present	All genes present	All genes present	csy (NEIS2163_223)	NEIS0055_2
IDR2300017702-01-00	PRJNA1032916	SAMN38018643	SRR26545495	3587	R (ROB-1 mediated)	Present	NEIS1753_801	Mosaic	S	NEIS1633_141		R	NEIS1320_3309	T91I	S	Y	Y	All genes present	All genes present	All genes present	csy (NEIS2163_1)	NEIS0055_5
IDR2300022891-01-00	PRJNA1032916	SAMN38018644	SRR26545494	467	I	no data	NEIS1753_2210	Mosaic	S (reduced susceptibility)	NEIS1633_5016	K823E	S	NEIS1320_10		S	Non-typeable (non-capsulated)	Non-typeable (non-capsulated)	No genes present	All genes present	No genes present	Gene absent	Gene absent
IDR2300025843-01-00	PRJNA1032916	SAMN38018645	SRR26545492	34	I	Absent	NEIS1753_1494	Mosaic	S (reduced susceptibility)	NEIS1633_5029	K823E	S	NEIS1320_1188		S	Non-typeable (non-capsulated)	Non-typeable (non-capsulated)	No genes present	No genes present	No genes present	Gene absent	Gene absent
IDR2300025917-01-00	PRJNA1032916	SAMN38018646	SRR26545491	11739	I	Absent	NEIS1753_2363	Mosaic	S	NEIS1633_104		S	NEIS1320_29		S	B	B	All genes present	All genes present	All genes present	csb (NEIS2161_1)	NEIS0055_10
IDR2300029795-01-00	PRJNA1032916	SAMN38018647	SRR26545490	1466	I	Absent	NEIS1753_335	Mosaic	S (reduced susceptibility)	NEIS1633_1730	K823E	S	NEIS1320_32		S	Y	Y	All genes present	All genes present	All genes present	csy (NEIS2163_223)	NEIS0055_2
IDR2300030179-01-00	PRJNA1032916	SAMN38018648	SRR26545489	1466	R	Absent	NEIS1753_335	Mosaic	NS	NEIS1633_1730	K823E	S	NEIS1320_32		S	Y	Y	All genes present	All genes present	All genes present	csy (NEIS2163_223)	NEIS0055_2
IDR2300032542-01-00	PRJNA1032916	SAMN38018649	SRR26545488	1624	S	Absent	NEIS1753_75	Non-mosaic	S	NEIS1633_292		S	NEIS1320_1718		S	Y	Y	All genes present	All genes present	All genes present	csy (~NEIS2163_1, 1nt diff)	NEIS0055_2
IDR2300032543-01-00	PRJNA1032916	SAMN38018650	SRR26545487	11026	R	Absent	NEIS1753_352	Mosaic	S	NEIS1633_65		R	NEIS1320_908	T91I	S	Non-typeable (non-capsulated)	Non-typeable (non-capsulated)	No genes present	All genes present	No genes present	Gene absent	Gene absent
IDR2300032642-01-00	PRJNA1032916	SAMN38018651	SRR26545486	1466	I	Absent	NEIS1753_335	Mosaic	NS	NEIS1633_1730	K823E	S	NEIS1320_32		S	Y	Y	All genes present	All genes present	All genes present	csy (NEIS2163_223)	NEIS0055_2
IDR2300035463-01-00	PRJNA1032916	SAMN38018652	SRR26545485	1466	I	Absent	NEIS1753_335	Mosaic	S (reduced susceptibility)	NEIS1633_1730	K823E	S	NEIS1320_32		S	Y	Y	All genes present	All genes present	All genes present	csy (NEIS2163_223)	NEIS0055_2
IDR2300036542-01-00	PRJNA1032916	SAMN38018653	SRR26545484	3587	R (ROB-1 mediated)	Present	NEIS1753_801	Mosaic	S	NEIS1633_141		R	NEIS1320_1717	T91I, T173A	S	Y	Y	All genes present	All genes present	All genes present	csy (NEIS2163_1)	NEIS0055_5
IDR2300037329-01-00	PRJNA1032916	SAMN38018654	SRR26545483	34	I	Absent	NEIS1753_1494	Mosaic	S	NEIS1633_3		S	NEIS1320_1188		S	Non-typeable (non-capsulated)	Non-typeable (non-capsulated)	No genes present	No genes present	No genes present	Gene absent	Gene absent
IDR2300037731-01-00	PRJNA1032916	SAMN38018655	SRR26545481	17993	I	Absent	NEIS1753_52	Mosaic	S	NEIS1633_45		S	NEIS1320_556		S	B	B	All genes present	All genes present	All genes present	csb (NEIS2161_3)	NEIS0055_2
IDR2300037950-01-00	PRJNA1032916	SAMN38018656	SRR26545480	1466	R	Absent	NEIS1753_335	Mosaic	S (reduced susceptibility)	NEIS1633_1730	K823E	S	NEIS1320_32		S	Y	Y	All genes present	All genes present	All genes present	csy (NEIS2163_223)	NEIS0055_2
IDR2300038131-01-00	PRJNA1032916	SAMN38018657	SRR26545479	1466	I	Absent	NEIS1753_335	Mosaic	NS	NEIS1633_1730	K823E	S	NEIS1320_32		S	Y	Y	All genes present	All genes present	All genes present	csy (NEIS2163_223)	NEIS0055_2
IDR2300047704-01-00	PRJNA1032916	SAMN44723422	SRR31336466	11	I	Absent	NEIS1753_1875	Mosaic	no data	NEIS1633_24		S	NEIS1320_1		S	Non-serogroupable	Non-serogroupable	No genes present	All genes present	All genes present	Gene absent	NEIS0055_250
IDR2300049785-01-00	PRJNA1032916	SAMN38018658	SRR26545478	2006	S	Absent	NEIS1753_26	Non-mosaic	S	NEIS1633_67		S	NEIS1320_29		S	C	C	All genes present	All genes present	All genes present	csc (NEIS0051_1)	NEIS0055_5
IDR2300051393-01-00	PRJNA1032916	SAMN38018659	SRR26545477	275	S	Absent	NEIS1753_68	Non-mosaic	S	NEIS1633_93		S	NEIS1320_10		S	B	B	All genes present	All genes present	All genes present	csb (NEIS2161_1)	NEIS0055_5
IDR2300053448-01-00	PRJNA1032916	SAMN38018660	SRR26545476	1466	R	Absent	NEIS1753_335	Mosaic	NS	NEIS1633_1730	K823E	S	NEIS1320_32		S	Y	Y	All genes present	All genes present	All genes present	csy (NEIS2163_223)	NEIS0055_2
IDR2300062890-01-00	PRJNA1032916	SAMN44723423	SRR31336465	3587	R (ROB-1 mediated)	Present	NEIS1753_801	Mosaic	S	NEIS1633_141		R	NEIS1320_1717	T91I, T173A	S	Y	Y	All genes present	All genes present	All genes present	csy (NEIS2163_1)	NEIS0055_5
IDR2300068348-01-00	PRJNA1032916	SAMN44723424	SRR31336486	1466	I	Absent	NEIS1753_335	Mosaic	NS	NEIS1633_1730	K823E	S	NEIS1320_32		S	Y	Y	All genes present	All genes present	All genes present	csy (NEIS2163_223)	NEIS0055_2
IDR2300073123-01-00	PRJNA1032916	SAMN44723425	SRR31336485	1466	I	Absent	NEIS1753_335	Mosaic	S (reduced susceptibility)	NEIS1633_1730	K823E	S	NEIS1320_32		S	Y	Y	All genes present	All genes present	All genes present	csy (NEIS2163_223)	NEIS0055_2
IDR2300074262-01-00	PRJNA1032916	SAMN44723426	SRR31336484	1466	I	Absent	NEIS1753_335	Mosaic	S (reduced susceptibility)	NEIS1633_1730	K823E	S	NEIS1320_32		S	Y	Y	All genes present	All genes present	All genes present	csy (NEIS2163_223)	NEIS0055_2
IDR2400001091-01-00	PRJNA1032916	SAMN44723427	SRR31336483	1466	I	Absent	NEIS1753_335	Mosaic	S (reduced susceptibility)	NEIS1633_1730	K823E	S	NEIS1320_32		S	Y	Y	All genes present	All genes present	All genes present	csy (NEIS2163_223)	NEIS0055_2
IDR2400004423-01-00	PRJNA1032916	SAMN50794818	SRR35142036	12920	S	Absent	NEIS1753_5	Non-mosaic	no data	NEIS1633_4001		S	NEIS1320_9		S	Non-typeable (non-capsulated)	Non-typeable (non-capsulated)	No genes present	All genes present	No genes present	Gene absent	Gene absent
IDR2400004924-01-00	PRJNA1032916	SAMN44723428	SRR31336482	1466	I	Absent	NEIS1753_335	Mosaic	NS	NEIS1633_1730	K823E	S	NEIS1320_32		S	Y	Y	All genes present	All genes present	All genes present	csy (NEIS2163_223)	NEIS0055_2
IDR2400015884-01-00	PRJNA1032916	SAMN44723429	SRR31336481	1466	R	Absent	NEIS1753_3644	Mosaic	NS	NEIS1633_1730	K823E	S	NEIS1320_32		S	Y	Y	All genes present	All genes present	All genes present	csy (NEIS2163_223)	NEIS0055_2
IDR2400016360-01-00	PRJNA1032916	SAMN44723430	SRR31336480	1466	I	Absent	NEIS1753_335	Mosaic	NS	NEIS1633_1730	K823E	S	NEIS1320_32		S	Y	Y	All genes present	All genes present	All genes present	csy (NEIS2163_223)	NEIS0055_2
IDR2400020395-01-00	PRJNA1032916	SAMN44723431	SRR31336479	3587	R (ROB-1 mediated)	Present	NEIS1753_801	Mosaic	no data	NEIS1633_141		R	~NEIS1320_1717 (1nt diff)	T91I, T173A	S	Non-serogroupable	Non-serogroupable	Missing diagnostic marker (cssA, cssB, and cssC present)	All genes present	All genes present	Gene absent	NEIS0055_5
IDR2400020625-01-00	PRJNA1032916	SAMN50794829	SRR35142024	53	I	Absent	NEIS1753_354	Mosaic	S	NEIS1633_259		S	NEIS1320_20		S	Non-typeable (non-capsulated)	Non-typeable (non-capsulated)	No genes present	No genes present	No genes present	Gene absent	Gene absent
IDR2400022109-01-00	PRJNA1032916	SAMN44723432	SRR31336478	2578	I	Absent	NEIS1753_2143	Mosaic	S (reduced susceptibility)	NEIS1633_5764	K823E	S	NEIS1320_9		S	Non-typeable (non-capsulated)	Non-typeable (non-capsulated)	No genes present	All genes present	No genes present	Gene absent	Gene absent
IDR2400024709-01-00	PRJNA1032916	SAMN44723433	SRR31336477	1466	I	Absent	NEIS1753_335	Mosaic	NS	NEIS1633_1730	K823E	S	NEIS1320_32		S	Y	Y	All genes present	All genes present	All genes present	csy (NEIS2163_223)	NEIS0055_2
IDR2400031184-01-00	PRJNA1032916	SAMN44723434	SRR31336475	409	I	Absent	NEIS1753_52	Mosaic	S	NEIS1633_77		S	NEIS1320_32		S	B	B	All genes present	All genes present	All genes present	csb (NEIS2161_1)	NEIS0055_13
IDR2400031586-01-00	PRJNA1032916	SAMN50794830	SRR35142023	409	I	Absent	NEIS1753_52	Mosaic	S	NEIS1633_77		S	NEIS1320_32		S	Non-typeable (non-capsulated)	Non-typeable (non-capsulated)	No genes present	All genes present	No genes present	Gene absent	Gene absent
IDR2400035164-01-00	PRJNA1032916	SAMN44723435	SRR31336474	3587	R (ROB-1 mediated)	Present	NEIS1753_801	Mosaic	S	NEIS1633_141		S	NEIS1320_1022		S	Y	Y	All genes present	All genes present	All genes present	csy in multiple fragments, cannot determine allele	NEIS0055_5
IDR2400036585-01-00	PRJNA1032916	SAMN44723436	SRR31336473	175	I	Absent	NEIS1753_688	Mosaic	S	NEIS1633_738		R	NEIS1320_1430	T91I	S	Non-typeable (non-capsulated)	Non-typeable (non-capsulated)	No genes present	All genes present	Missing ctrA (ctrB, ctrC, and ctrD present)	Gene absent	Gene absent
IDR2400037260-01-00	PRJNA1032916	SAMN44723437	SRR31336472	2578	S	Absent	NEIS1753_5	Non-mosaic	S	NEIS1633_45		S	~NEIS1320_9 (1nt diff)		S	Non-typeable (non-capsulated)	Non-typeable (non-capsulated)	No genes present	All genes present	No genes present	Gene absent	Gene absent
IDR2400039314-01-00	PRJNA1032916	SAMN50794831	SRR35142022	2578	S	Absent	NEIS1753_5	Non-mosaic	S	NEIS1633_45		S	NEIS1320_9		S	Non-typeable (non-capsulated)	Non-typeable (non-capsulated)	No genes present	All genes present	No genes present	Gene absent	Gene absent
IDR2400054469-01-00	PRJNA1032916	SAMN50794832	SRR35142021	UNK	I	Absent	NEIS1753_1676	Non-mosaic	S	NEIS1633_5181		S	NEIS1320_10		S	B	B	All genes present	All genes present	All genes present	csb (NEIS2161_1)	NEIS0055_5
IDR2400059295-01-00	PRJNA1032916	SAMN50794833	SRR35142020	3587	R (ROB-1 mediated)	Present	NEIS1753_801	Mosaic	S	NEIS1633_141		S	~NEIS1320_1022 (1nt diff)		S	Y	Y	All genes present	All genes present	All genes present	csy (NEIS2163_1)	NEIS0055_5
IDR2400060512-01-00	PRJNA1032916	SAMN50794834	SRR35142019	11	R	Absent	NEIS1753_253	Mosaic	S (reduced susceptibility)	NEIS1633_4108	K823E	S	NEIS1320_159		S	W	W	All genes present	All genes present	All genes present	csw (NEIS2162_2)	NEIS0055_2
IDR2400060895-01-00	PRJNA1032916	SAMN50794835	SRR35142018	3587	R (ROB-1 mediated)	Present	NEIS1753_801	Mosaic	S	NEIS1633_141		R	NEIS1320_1717	T91I, T173A	S	Y	Y	All genes present	All genes present	All genes present	csy (NEIS2163_1)	NEIS0055_5
IDR2400064192-01-00	PRJNA1032916	SAMN50794836	SRR35142017	823	I	Absent	NEIS1753_912	Mosaic	S	NEIS1633_65		S	NEIS1320_83		S	Non-typeable (non-capsulated)	Non-typeable (non-capsulated)	No genes present	No genes present	No genes present	Gene absent	Gene absent
